# Supplementary material for: Characterization among and within Sicilian Tetraploid Wheat Landraces by Gluten Protein Analysis for Traceability Purposes
Source: Plants (Basel). 2024 Mar 6;13(5):741. doi: 10.3390/plants13050741 (PMC10935316; doi:10.3390/plants13050741)
Supplement: Supplementary file 1 [file plants-13-00741-s001.zip]

Archive with 3 entries (2 files):
- plants-2890901-supplementary/
- plants-2890901-supplementary/Supplementary figures.pdf
- plants-2890901-supplementary/Supplementary Tables.xlsx
