# Supplementary material for: Characterization among and within Sicilian Tetraploid Wheat Landraces by Gluten Protein Analysis for Traceability Purposes
Source: Plants (Basel). 2024 Mar 6;13(5):741. doi: 10.3390/plants13050741 (PMC10935316; doi:10.3390/plants13050741)
Supplement: Supplementary file 1 [file plants-13-00741-s001.zip › plants-2890901-supplementary/Supplementary Tables.xlsx]

## Sheet: TableS1
Table S1. List of wheat samples characterized by gluten protein.
CREA_ID	Subspecies	Conservation varieties
FD-BIA-1	T. turgidum L. subsp. durum	Biancuccia
FD-BID-1	T. turgidum L. subsp. durum	Bidì
FD-BID-2	T. turgidum L. subsp. durum	Bidì
FD-BID-3	T. turgidum L. subsp. durum	Bidì
FD-BID-5	T. turgidum L. subsp. durum	Bidì
FD-BIV-1	T. turgidum L. subsp. turgidum	Bivona
FD-CAP-1	T. turgidum L. subsp. durum	Capeiti 8
FD-CAS-2	T. turgidum L. subsp. durum	Castiglione Glabro
FD-CAS-3	T. turgidum L. subsp. durum	Castiglione Glabro
FD-CIC-1	T. turgidum L. subsp. turgidum	Ciciredda
FD-FAR-1	T. turgidum L. subsp. durum	Faricello
FD-FAR-2	T. turgidum L. subsp. durum	Faricello
FD-FRA-1	T. turgidum L. subsp. durum	Francesa
FD-GIO-1	T. turgidum L. subsp. durum	Gioia
FD-GIO-2	T. turgidum L. subsp. durum	Gioia
FD-GIU-1	T. turgidum L. subsp. durum	Giustalisa
FD-MAR-1	T. turgidum L. subsp. durum	Martinella
FD-RUI-1	T. turgidum L. subsp. durum	Russello ibleo
FD-RUI-3	T. turgidum L. subsp. durum	Russello ibleo
FD-RUI-4	T. turgidum L. subsp. durum	Russello ibleo
FD-RUS-1	T. turgidum L. subsp. durum	Russello
FD-RUS-3	T. turgidum L. subsp. durum	Russello
FD-RUS-4	T. turgidum L. subsp. durum	Russello
FD-RUS-6	T. turgidum L. subsp. durum	Russello
FD-SAM-1	T. turgidum L. subsp. durum	Sammartinara
FD SCA-1	T. turgidum L. subsp. durum	Scavuzza
FD-SCO-1	T. turgidum L. subsp. durum	Scorsonera
FD-SCO-2	T. turgidum L. subsp. durum	Scorsonera
FD-TRB-1	T. turgidum L. subsp. durum	Timilia reste bianche
FD-TRB-2	T. turgidum L. subsp. durum	Timilia reste bianche
FD-TRB-4	T. turgidum L. subsp. durum	Timilia reste bianche
FD-TRI-1	T. turgidum L. subsp. durum	Tripolino
FD-TRN-1	T. turgidum L. subsp. durum	Timilia reste nere
FD-TRN-3	T. turgidum L. subsp. durum	Timilia reste nere
FD-TRN-6	T. turgidum L. subsp. durum	Timilia reste nere
FD-TRN-7	T. turgidum L. subsp. durum	Timilia reste nere
FD-TRN-8	T. turgidum L. subsp. durum	Timilia reste nere
FD-TRN-9	T. turgidum L. subsp. durum	Timilia reste nere
FD-TRN-11	T. turgidum L. subsp. durum	Timilia reste nere
FD-TRN-12	T. turgidum L. subsp. durum	Timilia reste nere
FD-URR-1	T. turgidum L. subsp. durum	Urria
FD-VAL-2	T. turgidum L. subsp. durum	Vallelunga pubescente
FD-PER-1	T. turgidum L. subsp. turanicum	Perciasacchi
FD-PER-2	T. turgidum L. subsp. turanicum	Perciasacchi
FD-PER-3	T. turgidum L. subsp. turanicum	Perciasacchi
FD-PER-4	T. turgidum L. subsp. turanicum	Perciasacchi
FD-PER-6	T. turgidum L. subsp. turanicum	Perciasacchi
FD-PER-7	T. turgidum L. subsp. turanicum	Perciasacchi
FD-PER-8	T. turgidum L. subsp. turanicum	Perciasacchi
FD-PER-9	T. turgidum L. subsp. turanicum	Perciasacchi
FD-PER-13	T. turgidum L. subsp. turanicum	Perciasacchi
control	T. turgidum L. subsp. durum	Core
control	T. turgidum L. subsp. durum	Cappelli
control	T. turgidum L. subsp. durum	Saragolla
control	T. turgidum L. subsp. durum	Iride
control	T. turgidum L. subsp. durum	Trinakria

## Sheet: TableS2
Table S2. High molecular weight (Glu-HMW), low molecular weight (Glu-LMW), and gliadins (Gli) pattern of Sicilian wheat landraces. The protein profile is defined as heterogenous when at least one sample analysed has a different pattern.
CREA_ID	Conservation varieties	Glu-HMW	n°profile	Glu-LMW	n°profile	Gli	n°profile
FD-BIA-1	Biancuccia	homogeneity	-	heterogeneity	6	heterogeneity	8
FD-BID-1	Bidì	heterogeneity	3	heterogeneity	2	heterogeneity	7
FD-BID-2	Bidì	homogeneity	-	heterogeneity	-	heterogeneity	3
FD-BID-3	Bidì	homogeneity	-	heterogeneity	2	heterogeneity	2
FD-BID-5	Bidì	homogeneity	-	homogeneity	-	heterogeneity	3
FD-BIV-1	Bivona	homogeneity	-	homogeneity	-	homogeneity	4
FD-CAP-1	Capeiti 8	homogeneity	-	homogeneity	-	heterogeneity	3
FD-CAS-2	Castiglione Glabro	homogeneity	-	heterogeneity	2	heterogeneity	2
FD-CAS-3	Castiglione Glabro	homogeneity	-	homogeneity	-	heterogeneity	2
FD-CIC-1	Ciciredda	homogeneity	-	homogeneity	-	homogeneity
FD-FAR-1	Faricello	homogeneity	-	heterogeneity	-	heterogeneity	2
FD-FAR-2	Faricello	heterogeneity	2	heterogeneity	2	heterogeneity	2
FD-FRA-1	Francesa	heterogeneity	2	heterogeneity	3	heterogeneity	2
FD-GIO-1	Gioia	homogeneity	-	homogeneity	-	homogeneity	-
FD-GIO-2	Gioia	heterogeneity	3	heterogeneity	2	homogeneity	-
FD-GIU-1	Giustalisa	heterogeneity	2	heterogeneity	2	heterogeneity	2
FD-MAR-1	Martinella	homogeneity	-	homogeneity	-	homogeneity	-
FD-PER-1	Perciasacchi	homogeneity	-	homogeneity	-	heterogeneity	2
FD-PER-2	Perciasacchi	homogeneity	-	homogeneity	-	heterogeneity	2
FD-PER-3	Perciasacchi	heterogeneity	2	homogeneity	-	heterogeneity	3
FD-PER-4	Perciasacchi	heterogeneity	2	homogeneity	-	heterogeneity	2
FD-PER-6	Perciasacchi	homogeneity	-	homogeneity	-	homogeneity	-
FD-PER-7	Perciasacchi	homogeneity	-	homogeneity	-	homogeneity	-
FD-PER-8	Perciasacchi	heterogeneity	2	homogeneity	-	heterogeneity	2
FD-PER-9	Perciasacchi	heterogeneity	2	homogeneity	-	homogeneity	-
FD-PER-13	Perciasacchi	homogeneity	-	homogeneity	-	homogeneity	-
FD-RUI-1	Russello ibleo	homogeneity	-	heterogeneity	2	heterogeneity	2
FD-RUI-3	Russello ibleo	heterogeneity	4	heterogeneity	2	heterogeneity	5
FD-RUI-4	Russello ibleo	homogeneity	-	heterogeneity	2	heterogeneity	4
FD-RUS-1	Russello	heterogeneity	2	homogeneity	-	heterogeneity	4
FD-RUS-3	Russello	heterogeneity	2	homogeneity	-	heterogeneity	3
FD-RUS-4	Russello	heterogeneity	2	homogeneity	-	heterogeneity	7
FD-RUS-6	Russello	homogeneity	-	homogeneity	-	homogeneity	-
FD-SAM-1	Sammartinara	homogeneity	-	homogeneity	-	heterogeneity	2
FD SCA-1	Scavuzza	heterogeneity	2	homogeneity	-	heterogeneity	4
FD-SCO-1	Scorsonera	homogeneity	-	heterogeneity	2	heterogeneity	4
FD-SCO-2	Scorsonera	heterogeneity	2	heterogeneity	2	heterogeneity	2
FD-TRB-1	Timilia reste bianche	heterogeneity	2	heterogeneity	2	heterogeneity	6
FD-TRB-2	Timilia reste bianche	heterogeneity	2	heterogeneity	2	heterogeneity	4
FD-TRB-4	Timilia reste bianche	homogeneity	-	heterogeneity	2	heterogeneity	5
FD-TRI-1	Tripolino	homogeneity	-	homogeneity	-	heterogeneity	3
FD-TRN-1	Timilia reste nere	heterogeneity	2	heterogeneity	2	heterogeneity	5
FD-TRN-3	Timilia reste nere	homogeneity	-	heterogeneity	2	heterogeneity	5
FD-TRN-6	Timilia reste nere	homogeneity	-	heterogeneity	2	heterogeneity	4
FD-TRN-7	Timilia reste nere	homogeneity	-	homogeneity		heterogeneity	3
FD-TRN-8	Timilia reste nere	homogeneity	-	heterogeneity	3	heterogeneity	3
FD-TRN-9	Timilia reste nere	homogeneity	-	heterogeneity	2	heterogeneity	4
FD-TRN-11	Timilia reste nere	homogeneity	-	homogeneity	-	heterogeneity	4
FD-TRN-12	Timilia reste nere	homogeneity	-	homogeneity	-	heterogeneity	4
FD-URR-1	Urria	homogeneity	-	homogeneity	-	heterogeneity	4
FD-VAL-2	Vallelunga pubescente	homogeneity	-	heterogeneity	2	heterogeneity	2
